# Supplementary material for: Inflammation in osteonecrosis of the femoral head: Evaluation of hematological biomarkers and potential prognostic value
Source: PLoS One. 2026 Mar 27;21(3):e0346158. doi: 10.1371/journal.pone.0346158 (PMC13028480; doi:10.1371/journal.pone.0346158)
Supplement: S1 File — (XLSX) [file pone.0346158.s001.xlsx]

## Sheet: Data
Group	No.	CRP (mg/L)	WBC (x109/L)	pN (%)	pL (%)	pM (%)	pE (%)	pB (%)	cN (x109/L)	cL (x109/L)	cM (x109/L)	cE (x109/L)	cB (x109/L)	PLT (x109/L)	NLR	MLR	PLR	SII	Ficat_Stage
ONFH	1	1.61	5.2	40.9	46.8	9.8	2	0.5	2.1	2.4	0.5	0.1	0	297	0.875	0.208333	123.75	259.875	IV
	2	3.39	10.33	58.6	28.7	6.9	5.2	0.6	6.06	2.96	0.71	0.54	0.06	294	2.0473	0.239865	99.3243	601.905	II
	3	10.8	11.11	62.95	23.08	7.79	5.77	0.41	7.003	2.567	0.867	0.642	0.045	282	2.72809	0.337748	109.856	769.321	III
	4	10.69	6.8	69.9	20.4	8.8	0.5	0.4	4.7	1.4	0.6	0	0	228	3.35714	0.428571	162.857	765.429	III
	5	1.62	7.42	48.8	36.9	4.6	6.2	0.8	3.62	2.94	0.34	0.46	0.06	324	1.23129	0.115646	110.204	398.939	III
	6	2.62	7.93	61.6	29	7.2	1.3	0.9	4.89	2.3	0.57	0.1	0.07	283	2.12609	0.247826	123.043	601.683	III
	7	2.21	6	66.5	24.2	7.2	1.6	0.5	4	1.5	0.44	0.1	0	237	2.66667	0.293333	158	632	III
	8	1.04	5.91	61.8	24.2	9.31	4.2	0.5	3.65	1.43	0.55	0.25	0.03	278	2.55245	0.384615	194.406	709.58	III
	9	8.44	9.3	57.37	27.05	13.45	1.9	0.23	5.332	2.513	1.25	0.176	0.021	256	2.12177	0.497413	101.87	543.172	III
	10	2.89	7.6	69.79	17.44	10.59	1.83	0.35	5.281	1.319	0.801	0.138	0.027	155	4.00379	0.607278	117.513	620.588	IV
	11	3.22	6	49.1	38.1	10.7	1.5	0.6	3	2.3	0.6	0.1	0	286	1.30435	0.26087	124.348	373.043	III
	12	9.79	4.6	50.1	32.2	11.1	6.1	0.5	2.3	1.5	0.5	0.3	0	148	1.53333	0.333333	98.6667	226.933	III
	13	4.32	8.06	66.9	26.1	6.1	0.4	0.5	5.4	2.1	0.49	0.03	0.04	228	2.57143	0.233333	108.571	586.286	IV
	14	3.08	8.4	65.4	24.3	9.7	0.4	0.2	5.5	2	0.8	0	0	175	2.75	0.4	87.5	481.25	IV
	15	3.53	5.61	74.5	15.2	5.9	3.9	0.5	4.18	0.85	0.33	0.22	0.03	143	4.91765	0.388235	168.235	703.224	IV
	16	1.53	7.3	61.4	26.6	7.9	3.7	0.4	4.5	1.9	0.6	0.3	0	330	2.36842	0.315789	173.684	781.579	IV
	17	12.96	7.69	80.6	16	3.3	0	0.1	6.2	1.23	0.25	0	0.01	214	5.04065	0.203252	173.984	1078.7	III
	18	0.78	8.6	62.7	27.6	9	0.6	0.1	5.4	2.4	0.8	0.1	0	321	2.25	0.333333	133.75	722.25	IV
	19	5.7	4.4	43.53	40.59	12.95	2.5	0.43	1.895	1.766	0.563	0.109	0.019	248	1.07305	0.3188	140.43	266.116	II
	20	0.49	8.4	60.91	26.45	10.1	1.94	0.6	5.119	2.223	0.849	0.163	0.05	198	2.30274	0.381916	89.0688	455.943	II
	21	5.44	3.7	10.72	73.79	13.43	1.11	0.95	0.399	2.745	0.5	0.041	0.035	154	0.145355	0.182149	56.102	22.3847	III
	22	1.88	9	69.6	20.31	8.76	0.98	0.35	6.264	1.828	0.789	0.088	0.032	506	3.4267	0.431619	276.805	1733.91	IV
	23	3.37	8.3	49.39	37.33	7.61	4.91	0.76	4.115	3.11	0.634	0.409	0.064	330	1.32315	0.203859	106.109	436.64	I
	24	3.56	12.1	66.41	24.01	6.9	2.33	0.35	8.012	2.897	0.832	0.281	0.042	254	2.76562	0.287194	87.6769	702.467	III
	25	0.49	6.8	59.7	21.6	9.6	8.3	0.8	4.1	1.5	0.7	0.6	0.1	318	2.73333	0.466667	212	869.2	III
	26	1.33	9.3	76.98	11.53	9.76	1.69	0.04	7.161	1.073	0.907	0.157	0.004	108	6.67381	0.845294	100.652	720.772	III
	27	4.13	6.8	61	30.3	7.4	0.9	0.4	4.2	2.1	0.5	0.1	0	378	2	0.238095	180	756	III
	28	8.12	7.7	65.06	25.14	9.35	0.18	0.27	4.979	1.924	0.715	0.014	0.02	128	2.58784	0.371622	66.5281	331.243	I
	29	0.18	5.4	54.5	31.9	9.2	3.8	0.6	2.9	1.7	0.5	0.2	0	135	1.70588	0.294118	79.4118	230.294	I
	30	4.24	9.2	54.8	36.4	6.6	1.5	0.7	5	3.3	0.6	0.1	0.1	444	1.51515	0.181818	134.545	672.727	III
	31	8.67	7.4	52.4	32.2	11.3	3.7	0.4	3.9	2.1	0.8	0.3	0	348	1.85714	0.380952	165.714	646.286	IV
	32	0.18	5.1	53	38.8	6.9	1	0.3	2.7	2	0.4	0.1	0	276	1.35	0.2	138	372.6	I
	33	5.5	10.4	57.9	28.6	10.9	2.3	0.3	6	3	1.1	0.2	0	312	2	0.366667	104	624	II
	34	0.96	6.2	46	43.3	9.6	0.9	0.2	2.8	2.7	0.6	0.1	0	198	1.03704	0.222222	73.3333	205.333	I
	35	2.97	8.15	62.3	25	9	3.6	0.1	5.08	2.04	0.73	0.29	0.01	391	2.4902	0.357843	191.667	973.667	I
	36	1.92	6.3	47.2	41.3	8.9	2	0.6	3	2.6	0.6	0.1	0	243	1.15385	0.230769	93.4615	280.385	I
	37	2.37	9.3	60.3	31.3	6.5	1	0.9	5.6	2.9	0.6	0.1	0.1	262	1.93103	0.206897	90.3448	505.931	IV
	38	3.32	13.5	60.7	25.8	7	5.5	1	8.2	3.5	1	0.7	0.1	328	2.34286	0.285714	93.7143	768.457	I
	39	1.31	7	61.4	28.9	6.1	3.2	0.4	4.3	2	0.4	0.2	0	221	2.15	0.2	110.5	475.15	I
	40	1.86	10.3	57.16	28.41	4.96	7.97	1.5	5.89	2.927	0.511	0.821	0.155	276	2.0123	0.174581	94.2945	555.395	III
	41	0.92	10.3	66.2	25.62	5.2	2.36	0.8	6.778	2.631	0.534	0.243	0.083	305	2.57621	0.202965	115.926	785.743	I
	42	8.92	6	67.9	22.3	7.8	1.7	0.3	4.07	1.34	0.47	0.1	0.072	340	3.03731	0.350746	253.731	1032.69	III
	43	0.35	8.56	52.8	37	7.6	2	0.6	4.52	3.17	0.65	0.17	0.05	238	1.42587	0.205047	75.0789	339.356	I
	44	0.89	7.6	61.2	30.4	8	0.3	0.1	4.7	2.3	0.6	0	0	294	2.04348	0.26087	127.826	600.783	I
	45	2.05	9.1	50.39	39.03	8.87	1.2	0.51	4.592	3.557	0.808	0.11	0.047	349	1.29098	0.227158	98.1164	450.55	I
	46	0.42	6.45	60.1	31.9	6.8	0.9	0.3	3.87	2.06	0.44	0.06	0.02	230	1.87864	0.213592	111.65	432.087	I
	47	8.62	11.26	66.4	23.4	9	0.8	0.4	7.49	2.63	1.01	0.09	0.04	347	2.84791	0.38403	131.939	988.224	I
	48	0.49	6.8	59.7	21.6	9.6	8.3	0.8	4.1	1.5	0.7	0.6	0.1	318	2.73333	0.466667	212	869.2	I
	49	1.58	5.6	51.71	25.97	10.2	11.66	0.46	2.892	1.452	0.57	0.652	0.062	210	1.99174	0.392562	144.628	418.264	I
	50	2.16	7.4	25.6	37.5	7.5	1.8	0.6	3.9	2.8	0.6	0.1	0	374	1.39286	0.214286	133.571	520.929	I
	51	1.63	9.1	52.49	39.51	5.97	1.4	0.63	4.757	3.581	0.541	0.127	0.057	289	1.3284	0.151075	80.7037	383.908	IV
	52	3.21	6.12	37.9	42.5	10.1	9	0.5	2.32	2.6	0.62	0.55	0.03	256	0.892308	0.238462	98.4615	228.431	III
	53	2.17	7.3	51.42	33.63	6.85	7.48	0.62	3.761	2.46	0.501	0.547	0.045	289	1.52886	0.203659	117.48	441.841	I
	54	8.81	6.5	52.51	34.67	10.26	1.98	0.58	3.387	2.237	0.662	0.127	0.038	355	1.51408	0.295932	158.695	537.499	III
	55	6.85	5.7	69	21.4	8.9	0.5	0.2	3.9	1.2	0.5	0	0	277	3.25	0.416667	230.833	900.25	II
	56	5.44	10.7	81.82	9.49	8.42	0.21	0.06	8.762	1.016	0.901	0.022	0.007	328	8.62402	0.886811	322.835	2828.68	I
	57	3.02	8.36	63.7	29.7	5.5	0.6	0.5	5.33	2.48	0.46	0.05	0.04	265	2.14919	0.185484	106.855	569.536	III
	58	13.29	8.8	60.88	30.22	7.27	0.95	0.58	5.33	2.655	0.636	0.083	0.051	191	2.00753	0.239548	71.9397	383.439	II
	59	0.6	9.61	53.7	30.3	6.2	8.8	1	5.15	2.91	0.6	0.85	0.1	233	1.76976	0.206186	80.0687	412.354	II
	60	2.54	6.96	58.8	27.9	7.8	5.2	0.3	4.1	1.94	0.54	0.36	0.02	172	2.1134	0.278351	88.6598	363.505	II
	61	4.43	4.33	54.1	35.5	7.6	1.8	1	3.9	2.6	0.56	0.13	0.07	300	1.5	0.215385	115.385	450	III
	62	1.03	10.1	71.82	16.71	10.57	0.71	0.19	7.265	1.69	1.069	0.072	0.019	290	4.29882	0.632544	171.598	1246.66	II
	63	0.9	8.9	9.9	21.9	6.4	1.3	0.5	6.2	1.9	0.6	0.1	0	157	3.26316	0.315789	82.6316	512.316	III
	64	1.05	7.14	68.8	23.9	5.6	1	0.7	4.91	1.74	0.4	0.07	0.05	293	2.82184	0.229885	168.391	826.799	IV
	65	0.44	5.28	67.6	22.7	6.6	2.7	0.4	3.57	1.2	0.35	0.14	0.02	218	2.975	0.291667	181.667	648.55	III
	66	1.91	8	60.6	24.4	11.8	2.3	0.9	4.8	1.9	0.3	0.2	0.1	175	2.52632	0.157895	92.1053	442.105	III
	67	0.82	11.1	83.07	8.15	8.28	0.28	0.22	9.25	0.908	0.92	0.032	0.024	375	10.1872	1.01322	412.996	3820.21	IV
	68	0.85	9.05	49.2	40.8	7.4	2.2	0.4	4.45	3.69	0.67	0.2	0.04	231	1.20596	0.181572	62.6016	278.577	IV
	69	7.55	8	57.81	28.51	8.37	4.82	0.49	4.642	2.289	0.672	0.387	0.04	367	2.02796	0.293578	160.332	744.261	III
	70	8.02	10.72	65.4	26.7	7	0.5	0.4	7.02	2.86	0.75	0.05	0.04	195	2.45455	0.262238	68.1818	478.636	II
	71	1.8	5.7	66.1	27.1	4.7	1.6	0.5	3.8	1.6	0.3	0.1	0	262	2.375	0.1875	163.75	622.25	IV
	72	1.05	9.3	68	22.2	7.4	1.9	0.5	6.3	2.1	0.7	0.2	0	223	3	0.333333	106.19	669	IV
	73	9.79	8.2	50.7	38.7	7.9	2.3	0.4	4.1	3.2	0.6	0.2	0	245	1.28125	0.1875	76.5625	313.906	III
	74	3.7	6.3	70.9	20.2	7.8	0.7	0.4	4.5	1.3	0.5	0	0	239	3.46154	0.384615	183.846	827.308	III
	75	10.94	7.5	46.7	37.8	11.2	3.7	0.6	3.5	2.8	0.8	0.3	0	317	1.25	0.285714	113.214	396.25	II
	76	10.17	6.9	67.7	22.9	7.1	1.6	0.7	4.6	1.6	0.5	0.1	0	250	2.875	0.3125	156.25	718.75	II
	77	4.93	7.1	61.3	29.4	8.7	0	0.6	4.3	2.1	0.6	0	0	334	2.04762	0.285714	159.048	683.905	III
	78	0.79	8	67.2	24.2	6.7	1.6	0.3	5.4	1.9	0.5	0.1	0	287	2.84211	0.263158	151.053	815.684	IV
	79	5.13	5.43	63.5	21	9.2	5.9	0.4	3.45	1.14	0.5	0.32	0.02	87	3.02632	0.438596	76.3158	263.289	III
	80	1.86	10.4	54.9	35.6	7.8	1.2	0.5	5.7	3.7	0.8	0.1	0	327	1.54054	0.216216	88.3784	503.757	III
CONTROL	1	2.02	4.3	65.3	23.5	8	3	0.2	2.8	1	0.3	0.1	0	278	2.8	0.3	278	778.4
	2	1.28	10.4	81.4	13.4	4.9	0.1	0.2	8.5	1.4	0.5	0	0	278	6.07143	0.357143	198.571	1687.86
	3	0.98	8.6	55.6	30.59	7.66	5.36	0.79	4.733	2.629	0.657	0.49	0.068	246	1.8003	0.249905	93.5717	442.875
	4	1.1	6.5	58.2	34.2	5.5	4.3	0.4	3.8	2.2	0.4	0.1	0	464	1.72727	0.181818	210.909	801.455
	5	0.91	5	55.61	34.17	7.36	1.93	0.93	2.784	1.71	0.368	0.097	0.046	249	1.62807	0.215205	145.614	405.389
	6	2.1	8.1	55.7	35.2	8.6	0.3	0.2	4.5	2.8	0.7	0	0	185	1.60714	0.25	66.0714	297.321
	7	2.49	7.8	67.94	23.29	5.63	2.76	0.38	5.308	1.82	0.44	0.216	0.03	132	2.91648	0.241758	72.5275	384.976
	8	0.02	8.36	51	39.5	7.4	0.17	0.4	4.27	3.3	0.62	0.14	0.03	354	1.29394	0.187879	107.273	458.055
	9	0.6	7.1	63	25.1	5.2	6.2	0.5	4.5	1.8	0.4	0.4	0	137	2.5	0.222222	76.1111	342.5
	10	0.93	7.6	59.7	25.7	8.6	5.2	0.8	4.5	2	0.7	0.4	0.1	225	2.25	0.35	112.5	506.25
	11	0.85	9.05	49.2	40.8	7.4	2.2	0.4	4.45	3.69	0.67	0.2	0.04	231	1.20596	0.181572	62.6016	278.577
	12	4.77	7.3	68.19	23.43	6.18	2	0.2	4.973	1.709	0.45	0.146	0.015	202	2.90989	0.263312	118.198	587.798
	13	0.71	5.7	65.5	23.8	8.7	1.3	0.7	3.7	1.4	0.5	0.1	0	286	2.64286	0.357143	204.286	755.857
	14	3.75	7.3	53.1	39.5	5.5	1.4	0.5	3.88	2.88	0.4	0.1	0.04	205	1.34722	0.138889	71.1806	276.181
	15	1.47	10.1	59.7	30.3	7.2	2.4	0.4	6	3.1	0.7	0.2	0	236	1.93548	0.225806	76.129	456.774
	16	0.22	7.9	52.12	30.47	8.31	8.53	0.57	4.098	2.396	0.653	0.671	0.045	219	1.71035	0.272538	91.4023	374.567
	17	1.07	7.2	51.05	37.25	6.8	4.19	0.71	3.682	2.687	0.491	0.303	0.051	235	1.3703	0.182732	87.4581	322.021
	18	0.83	6.8	49.2	38.8	7.1	4.6	0.3	3.3	2.6	0.5	0.3	0	283	1.26923	0.192308	108.846	359.192
	19	0.61	10.1	61.8	29.6	6	2.3	0.3	6.2	3	0.6	0.2	0	276	2.06667	0.2	92	570.4
	20	2.44	8.2	53.1	34.2	8.9	2.8	1	4.4	2.8	0.7	0.2	0.1	271	1.57143	0.25	96.7857	425.857
	21	0.62	6.4	52.9	58.36	7.25	1.24	0.88	3.326	2.44	0.461	0.079	0.056	237	1.36311	0.188934	97.1311	323.058
	22	2.92	7.9	56.58	32.75	5.27	4.94	0.46	4.48	2.594	0.417	0.391	0.036	361	1.72706	0.160756	139.167	623.47
	23	0.25	6.12	62.7	28.8	6.7	1	0.8	3.84	1.76	0.41	0.06	0.05	195	2.18182	0.232955	110.795	425.455
	24	1.23	6.9	54.91	33.43	8.73	3.39	0.54	3.763	2.29	0.59	0.164	0.037	276	1.64323	0.257642	120.524	453.532
	25	1.89	8.5	70.25	21.92	6.51	0.95	0.37	5.965	1.861	0.552	0.08	0.031	194	3.20527	0.296615	104.245	621.822
	26	1.49	8.2	46.9	43.6	5.8	3.1	0.6	3.8	3.6	0.5	0.3	0	251	1.05556	0.138889	69.7222	264.944
	27	0.56	5.6	53.2	34.12	6.29	5.48	0.91	2.987	1.915	0.353	0.308	0.051	182	1.55979	0.184334	95.0392	283.882
	28	0.24	10.5	55.93	22.96	7.7	12.32	1.09	5.878	2.412	0.809	1.294	0.114	357	2.43698	0.335406	148.01	870.002
	29	1.41	6.4	67.11	23.04	7.62	1.57	0.66	4.318	1.428	0.49	0.101	0.043	242	3.02381	0.343137	169.468	731.762
	30	0.75	5.4	54.2	33.8	8.1	3.4	0.5	2.9	1.8	0.4	0.2	0	192	1.61111	0.222222	106.667	309.333
	31	0.02	5.3	58.58	31.9	7.8	1.1	0.4	3.1	1.7	0.4	0.1	0	184	1.82353	0.235294	108.235	335.529
	32	1.19	6.5	44.07	44.95	7.68	2.87	0.43	2.885	2.942	0.502	0.188	0.028	267	0.980625	0.170632	90.7546	261.827
	33	0.75	7	64.61	24.68	5.81	4.12	0.78	4.524	1.728	0.407	0.289	0.054	213	2.61806	0.235532	123.264	557.646
	34	0.19	5.21	46.1	40.3	10.7	2.1	0.8	2.4	2.1	0.56	0.11	0.04	303	1.14286	0.266667	144.286	346.286
	35	0.51	6.2	49.7	33.5	7.6	8.3	0.9	3.1	2.1	0.5	0.5	0.1	182	1.47619	0.238095	86.6667	268.667
	36	1.88	8.3	64.8	25.4	6.3	3.3	0.2	5.4	2.1	0.5	0.3	0	260	2.57143	0.238095	123.81	668.571
	37	1.16	8.5	57.5	31.3	8.4	2.1	0.7	4.9	2.7	0.7	0.2	0.1	274	1.81481	0.259259	101.481	497.259
	38	3.62	7.05	62.3	27.5	8.2	5.4	0.6	4.39	1.94	0.58	0.1	0.04	284	2.26289	0.298969	146.392	642.66
	39	6.41	8.14	82	13.5	4.6	0	0.2	6.67	1.1	0.35	0	0.02	209	6.06364	0.318182	190	1267.3
	40	0.79	5.9	57.3	32	7.4	2.9	0.4	3.4	1.9	0.4	0.2	0	187	1.78947	0.210526	98.4211	334.632
	41	0.75	9.3	78.48	15.67	4.41	0.93	0.51	7.315	1.461	0.411	0.087	0.048	221	5.00684	0.281314	151.266	1106.51
	42	0.6	5.68	57.8	32.4	8.1	1.2	0.5	3.28	1.84	0.46	0.07	0.03	233	1.78261	0.25	126.63	415.348
	43	0.19	6	71.47	21.98	5.78	0.49	0.28	4.318	1.328	0.349	0.03	0.017	226	3.25151	0.262801	170.181	734.84
	44	1.98	9	82.61	12.24	4.82	0.25	0.08	7.467	1.106	0.436	0.023	0.007	215	6.75136	0.394213	194.394	1451.54
	45	6.4	8.8	71.78	19.17	7.95	0.95	0.15	6.317	1.687	0.7	0.083	0.013	234	3.74452	0.414938	138.708	876.217
	46	0.67	10.6	76.4	17.3	5.2	0.7	0.4	8.1	1.8	0.6	0.1	0	301	4.5	0.333333	167.222	1354.5
	47	2.22	7	46.3	39.7	8.3	5.1	0.6	3.2	2.8	0.6	0.4	0	165	1.14286	0.214286	58.9286	188.571
	48	2.51	6.8	66.39	22.94	8.93	1.55	0.19	4.495	1.553	0.605	0.105	0.013	190	2.8944	0.389569	122.344	549.936
	49	4.98	12.4	74.82	20.53	4.57	0.01	0.07	9.283	2.548	0.568	0.002	0.008	311	3.64325	0.22292	122.057	1133.05
	50	3.52	7.4	82.18	15.39	2.21	0.03	0.19	6.07	1.137	0.164	0.002	0.014	309	5.33861	0.144239	271.768	1649.63
	51	1.88	8.3	64.8	25.4	6.3	3.3	0.2	5.4	2.1	0.5	0.3	0	260	2.57143	0.238095	123.81	668.571
	52	4.84	6.6	63.32	26.78	7.23	2.32	0.35	4.204	1.777	0.48	0.154	0.023	284	2.36579	0.270118	159.82	671.883
	53	8.57	7.3	69.6	19	7.6	3.4	0.4	5.1	1.4	0.6	0.2	0	179	3.64286	0.428571	127.857	652.071
	54	1.36	6	72	20.2	6.6	0.8	0.4	4.3	1.2	0.4	0	0	213	3.58333	0.333333	177.5	763.25
	55	1.26	7.9	65.8	23.4	7	3.7	0.1	5.2	1.9	0.6	0.3	0	323	2.73684	0.315789	170	884
	56	6.2	8.4	56.96	31.9	8.23	1.82	1.09	4.799	2.687	0.693	0.154	0.092	353	1.78601	0.257908	131.373	630.46
	57	0.24	5.8	57.3	34.1	6.7	1.4	0.5	3.4	2	0.4	0.1	0	196	1.7	0.2	98	333.2
	58	1.85	5.8	56	31.2	9.2	3.1	0.5	3.2	1.8	0.5	0.2	0	208	1.77778	0.277778	115.556	369.778
	59	1.12	7.69	55.8	35.2	7.7	0.8	0.5	4.29	2.71	0.59	0.06	0.04	280	1.58303	0.217712	103.321	443.247
	60	1.38	9	54.57	28.69	8.69	6.85	1.2	4.887	2.569	0.778	0.614	0.107	266	1.9023	0.302842	103.542	506.011
	61	6.9	9.4	56.96	30.97	9	2.54	0.53	5.355	2.911	0.847	0.239	0.05	294	1.83957	0.290965	100.996	540.835
	62	0.27	7.9	66.9	24.8	6.1	1.8	0.4	5.29	1.96	0.48	0.14	0.03	258	2.69898	0.244898	131.633	696.337
	63	0.57	7.3	49.8	30.7	4.7	14.3	0.5	3.6	2.2	0.3	1	0	224	1.63636	0.136364	101.818	366.545
	64	3.63	8.9	53.33	33.69	6.54	5.71	0.73	4.726	2.986	0.58	0.506	0.064	251	1.58272	0.19424	84.0589	397.263
	65	3.62	8.4	66.88	23.19	7.82	1.73	0.38	5.612	1.945	0.656	0.145	0.032	280	2.88535	0.337275	143.959	807.897
	66	0.8	6	59.85	31.59	6.8	1.16	0.6	3.602	1.901	0.409	0.07	0.036	309	1.89479	0.21515	162.546	585.491
	67	7.59	8.08	53	40	5	1.5	0.5	4.29	3.23	0.4	0.12	0.04	206	1.32817	0.123839	63.7771	273.604
	68	0.39	10.4	78.9	12.36	6.92	1.55	0.27	8.193	1.283	0.719	0.161	0.028	221	6.38581	0.560405	172.253	1411.27
	69	6.5	7.7	55.4	29.7	8.7	5.7	0.5	4.3	2.3	0.7	0.4	0	325	1.86957	0.304348	141.304	607.609
	70	0.71	6.62	53	33.8	5.9	6.5	0.8	3.51	2.24	0.39	0.43	0.05	241	1.56696	0.174107	107.589	377.638
	71	6.64	9.7	63.2	24.8	8.5	3.2	0.3	6.1	2.4	0.8	0.3	0	243	2.54167	0.333333	101.25	617.625
	72	0.87	12.1	82.3	10.5	4.7	2.3	0.2	10	1.3	0.6	0.3	0	202	7.69231	0.461538	155.385	1553.85
	73	0.95	6.3	47.83	39.43	5.87	6.3	0.57	2.993	2.468	0.367	0.394	0.036	182	1.21272	0.148703	73.7439	220.716
	74	1.12	8.8	47.5	38.1	9.3	4.5	0.6	4.2	3.3	0.8	0.4	0.1	266	1.27273	0.242424	80.6061	338.545
	75	0.04	9.44	65.3	26.1	7.7	0.6	0.3	6.16	2.46	0.73	0.06	0.03	105	2.50407	0.296748	42.6829	262.927
	76	2.58	7.7	73.7	17.28	7.79	0.78	0.45	5.703	1.337	0.603	0.061	0.035	183	4.26552	0.45101	136.874	780.59
	77	2.17	10.5	71.7	20.3	7.2	0.4	0.4	7.6	2.1	0.8	0	0	229	3.61905	0.380952	109.048	828.762
	78	0.28	7.5	54.44	25.28	6.66	13.17	0.45	4.059	1.885	0.496	0.982	0.034	220	2.15332	0.26313	116.711	473.729
	79	0.58	7.68	71.7	19	8.3	0.7	0.3	5.51	1.46	0.64	0.05	0.02	297	3.77397	0.438356	203.425	1120.87
	80	0.73	6.2	78.6	14.5	5	1.6	0.3	4.9	0.9	0.3	0.1	0	230	5.44444	0.333333	255.556	1252.22
	81	2.08	6.23	46.8	37.7	9.3	5.6	0.6	2.91	2.35	0.58	0.35	0.04	205	1.2383	0.246809	87.234	253.851
	82	1.68	6.5	57.12	30.74	10.18	1.44	0.52	3.697	1.99	0.659	0.093	0.034	217	1.85779	0.331156	109.045	403.14
	83	0.51	6.57	66.3	21.8	5.8	5.8	0.3	4.56	1.43	0.38	0.38	0.02	212	3.18881	0.265734	148.252	676.028
	84	2.42	6.1	68.3	19.23	8.2	3.59	0.68	4.152	1.169	0.499	0.219	0.042	210	3.55175	0.426861	179.641	745.868
	85	1.37	8.1	53.6	38.1	5.2	2.5	0.6	4.3	3.4	0.4	0.2	0	423	1.26471	0.117647	124.412	534.971
	86	0.77	7.2	56.06	28.53	7.31	8	0.06	4.054	2.066	0.529	0.579	0.005	265	1.96225	0.25605	128.267	519.995
	87	1.48	6	43.2	46.5	7.1	2.8	0.4	2.6	2.8	0.4	0.2	0	255	0.928571	0.142857	91.0714	236.786
	88	1.95	6.8	58.62	31.53	6.61	2.95	0.29	4.012	2.158	0.452	0.202	0.02	301	1.85913	0.209453	139.481	559.598
	89	0.39	5.4	44.5	42	8.9	3.9	0.7	2.4	2.3	0.5	0.2	0	224	1.04348	0.217391	97.3913	233.739
	90	0.25	7.2	45.25	47.43	6.03	1.04	0.25	3.245	3.401	0.433	0.073	0.018	199	0.954131	0.127315	58.5122	189.872
	91	0.93	5.4	58.6	32.1	6.9	1.8	0.6	3.2	1.4	0.4	0.1	0	197	2.28571	0.285714	140.714	450.286
	92	0.52	5.87	56.7	35.4	6.8	0.9	0.2	3.33	2.08	0.4	0.05	0.01	208	1.60096	0.192308	100	333
	93	0.63	5.2	47.8	44.1	5	2.6	0.5	2.5	2.3	0.3	0.1	0	208	1.08696	0.130435	90.4348	226.087
	94	0.97	7.1	63.7	29.4	5.8	0.5	0.6	4.5	2.1	0.4	0	0	236	2.14286	0.190476	112.381	505.714
	95	1.08	9.3	61.19	32.01	5.97	0.75	0.1	5.721	2.993	0.558	0.068	0.01	308	1.91146	0.186435	102.907	588.73
	96	0.86	4.3	44.98	43.85	7.62	2.81	0.47	1.922	1.874	0.326	0.12	0.031	158	1.02561	0.173959	84.3116	162.047
	97	1.01	9.1	58.85	35.59	2.88	2.73	0.25	5.374	3.25	0.263	0.222	0.023	244	1.65354	0.0809231	75.0769	403.463
	98	0.59	5.7	58.1	32.1	6.8	2.7	0.3	3.3	1.8	0.4	0.2	0	235	1.83333	0.222222	130.556	430.833
	99	0.32	4.9	48.45	31.77	8.39	10.34	1.05	2.361	1.548	0.409	0.504	0.051	183	1.52519	0.264212	118.217	279.11
	100	0.74	6.5	65.1	26.5	7.5	0.6	0.3	4.2	1.7	0.5	0	0	219	2.47059	0.294118	128.824	541.059
	101	0.44	8.9	54.9	34.4	7.6	2.6	0.5	4.9	3.1	0.7	0.2	0	315	1.58065	0.225806	101.613	497.903
	102	1.05	5.8	47.8	41.9	7.4	2.2	0.7	2.8	2.4	0.4	0.1	0	280	1.16667	0.166667	116.667	326.667
	103	0.91	6.78	54.4	37.6	5.3	2.4	0.3	3.69	2.55	0.36	0.16	0.02	239	1.44706	0.141176	93.7255	345.847
	104	4.08	7.7	57.4	34	6	2.1	0.5	4.4	2.6	0.5	0.2	0	258	1.69231	0.192308	99.2308	436.615
	105	3.28	9.1	65.8	26.9	5.6	1.3	0.4	6	2.4	0.5	0.1	0	284	2.5	0.208333	118.333	710
	106	0.48	7.5	51.19	39.9	5.83	2.62	0.46	3.817	2.975	0.435	0.196	0.034	341	1.28303	0.146218	114.622	437.512
	107	1.19	5.6	47.32	40.16	6.95	5.16	0.41	2.654	2.253	0.39	0.289	0.023	286	1.17798	0.173103	126.942	336.904
	108	6.13	7.5	65.88	35.71	5.29	2.65	0.47	4.969	1.939	0.399	0.2	0.035	366	2.56266	0.205776	188.757	937.934
	109	4.09	7.7	47.32	41.99	7.44	2.81	0.44	3.628	3.22	0.57	0.215	0.034	216	1.12671	0.177019	67.0807	243.369
	110	0.84	6.5	52.21	33.84	7.51	5.62	0.82	3.403	2.206	0.489	0.367	0.053	243	1.54261	0.221668	110.154	374.854
